# Supplementary material for: Antibiofilm Effects of Plant Extracts Against Staphylococcus aureus
Source: Microorganisms. 2025 Feb 19;13(2):454. doi: 10.3390/microorganisms13020454 (PMC11858306; doi:10.3390/microorganisms13020454)
Supplement: Supplementary file 1 [file microorganisms-13-00454-s001.zip]

Archive with 1 entries (1 files):
- microorganisms-3420840-supplementary.pdf
